# Supplementary material for: Pyrrolizine/Indolizine-NSAID Hybrids: Design, Synthesis, Biological Evaluation, and Molecular Docking Studies
Source: Molecules. 2021 Oct 30;26(21):6582. doi: 10.3390/molecules26216582 (PMC8588198; doi:10.3390/molecules26216582)
Supplement: Supplementary file 1 [file molecules-26-06582-s001.zip]

Archive with 1 entries (1 files):
- molecules-1436408-supplementary.pdf
